# Supplementary material for: New Bio-Based Polymer Sorbents out of Terpene Compounds or Vegetable Oils: Synthesis, Properties, Analysis of Sorption Processes
Source: Polymers (Basel). 2022 Dec 9;14(24):5389. doi: 10.3390/polym14245389 (PMC9784089; doi:10.3390/polym14245389)
Supplement: Supplementary file 1 [file polymers-14-05389-s001.zip]

Archive with 1 entries (1 files):
- polymers-2033466-Supplementary VideoS1 Influence of polymer surface acidity on ibuprofen sorption.wmv
